# Supplementary material for: Re-evaluating the MYH9 p.I1816V variant in a patient with atypical clinical presentation
Source: Pediatr Nephrol. 2025 Nov 17;41(4):993–7. doi: 10.1007/s00467-025-07059-8 (PMC12953253; doi:10.1007/s00467-025-07059-8)
Supplement: Supplementary file 1 — Supplementary Table 1(XLSX 13.7 KB) [file 467_2025_7059_MOESM1_ESM.xlsx]

## Sheet: Sheet1
Supplementary Table 1. List of genes associated with hereditary kidney diseases.
ACTN4	NM_004924.4
ADAMTS13	NM_139025.4
ANK3	NM_020987.5
ANKFY1	NM_ 001257999.2.
ANLN	NM_018685.4
AQP2	NM_000486.5
ARHGAP24	NM_001025616.2
ARHGDIA	NM_001185077.2
ATP6V0A4	NM_020632.2
ATP6V1B1	NM_001692.3
AVIL	NM_ 006576.3
AVP	NM_000490.4
AVPR2	NM_000054.4
BCS1L	NM_001257343
BSND	NM_057176.2
C3	NM_000064.3
C5	NM_001735.3
CA2	NM_000067.2
CASR	NM_000388.3
CD151	NM_004357.5
CD2AP	NM_012120.2
CDK20	NM_001039803.2
CFB	NM_001710.5
CFD	NM_001928.4
CFH	NM_000186.3
CFHR1	NM_002113.2
CFI	NM_000204.3
CFTR	NM_000492.4
CLCN5	NM_000084.4
CLCNKA	NM_004070.3
CLCNKB	NM_000085.4
CLDN10	NM_006984.4
CLDN16	NM_006580.3
CLDN19	NM_148960.2
CNNM2	NM_017649.4
COL4A3	NM_000091.4
COL4A4	NM_000092.4
COL4A5	NM_000495.4
COQ2	NM_015697.7
COQ6	NM_182476.2
COQ8B (ADCK4)	NM_024876.3
CP (ceruloplasmin)	NM_000096.4
CRB2	NM_173689.6
CTNS	NM_004937.2
CUBN	NM_001081.3
CUL3	NM_003590.4
DAAM2	NM_001201427.2
DGKE	NM_003647.2
DLC1	NM_182643.2
EGF	NM_001963.4
EHD1	NM_001282444.2
EHHADH	NM_001966.3
EMP2	NM_001424.4
EYA1	NM_000503.5
FAT1	NM_005245.3
FN1	NM_212482.1
FXYD2	NM_001680.4
GAPVD1	NM_ 015635.3.
GATM N	NM_001482.2
GLA	NM_000169.2
GLEPP1 (PTPRO)	NM_030667.2
GON7	NM_032490.4
HAMP (hepcidin)	NM_021175.4
HFE	NM_000410.4
HJV (hemojuvelin）	NM_213653.4
HMGA2	NM_003483.6
HNF1B	NM_000458.3
HNF4A	NM_175914.4
INF2	NM_022489.3
ITGA3	NM_002204.2
ITGB4	NM_001005731.1
ITSN1	NM_001001132.1
ITSN2	NM_147152.2
KANK1	NM_015158.3
KANK2	NM_001136191.2
KANK4	NM_181712.4
KCNA1	NM_000217.2
KCNJ1	NM_000220.4
KCNJ10	NM_002241.4
KIRREL1	NM_018240.6
KLHL3	NM_017415.2
LAGE3	NM_006014.4
LAMA5	NM_005560.4
LAMB2	NM_002292.3
LMNA	NM_170707.3
LMX1B	NM_002316.3
MAFB	NM_005461.5
MAGED2	NM_177433.2
MAGI2	NM_012301.3
MCP (CD46)	NM_002389.4
MUC1	NM_002456.5
MYH9	NM_002473.6
MYO1E	NM_004998.3
NDUFAF6	NM_152416.3
NPHS1	NM_004646.3
NPHS2	NM_014625.3
NR3C2	NM_000901.4
NUP107	NM_020401.2
NUP133	NM_018230.2
NUP160	NM_015231.1
NUP205	NM_015135.2
NUP85	NM_024844.4
NUP93	NM_014669.4
OCRL	NM_000276.3
OSGEP	NM_017807.3
P3H2	NM_018192.4
PAX2	NM_003987.3
PCBD1	NM_000281.3
PDSS2	NM_020381.3
PIGA	NM_002641.4
PIGT	NM_015937.6
PLCE1（NPHS3）	NM_016341.3
PODXL	NM_005397.3
PRDM15	NM_001040424.3
PTPRO	NM_030667.2
REN	NM_000537.3
SCARB2	NM_005506.3
SCNN1A	NM_001038.5
SCNN1B	NM_000336.2
SCNN1G	NM_001039.3
SEC61A1	NM_013336.3
SGPL1	NM_003901.3
SIX2	NM_016932.4
SLC11A2(DMT1)	NM_000617.3
SLC12A1	NM_000338.2
SLC12A3	NM_000339.2
SLC26A3	NM_000111.2
SLC2A2	NM_000340.1
SLC34A1	NM_003052.4
SLC40A1 (ferroportin）	NM_014585.6
SLC4A1	NM_000342.3
SLC4A4	NM_003759.3
SMARCAL1	NM_014140.3
TBC1D8B	NM_017752.2
TF (transferrin)	NM_001063.4
TFR2 (transferrin receptor 2)	NM_003227.4
THBD	NM_000361.2
TNS2	NM_015319.2
TP53RK	NM_033550.3
TPRKB	NM_016058.3
TRIM8	NM_030912.2
TRPC6	NM_004621.5
TRPM6	NM_017662.4
TRPM7	NM_017672.6
TTC21B	NM_024753.4
UMOD	NM_003361.3
WDR35	NM_032118.4
WDR4	NM_18669.5
WDR73	NM_032856.3
WNK1	NM_018979.3
WNK4	NM_032387.4
WT1	NM_24426.5
XPO5	NM_020750.2
